# Supplementary material for: Screening key genes for intracranial aneurysm rupture using LASSO regression and the SVM-RFE algorithm
Source: Front Med (Lausanne). 2025 Jan 6;11:1487224. doi: 10.3389/fmed.2024.1487224 (PMC11743535; doi:10.3389/fmed.2024.1487224)
Supplement: Supplementary file 5 [file Table_1.XLSX]

## Sheet: Sheet1
Gene	log2(fold change)	P
CD163	1.8103	0.000105
MARCO	1.82072	1.07e-06
SPOCD1	1.8409	1.46e-05
AQP9	1.86536	0.000118
CXCL5	1.95092	5.03e-05
HMOX1	2.00794	7.67e-05
SLC11A1	2.10848	1.5e-05
PF4	2.29994	2.86e-06
MCEMP1	2.39743	7.6e-06
PPBP	2.67552	9.65e-07
ADH1B	-2.15643	5.9e-05
COMP	-2.07683	0.001197
FMO2	-2.01231	7.52e-07
MASP1	-1.84773	4.54e-05
SFRP2	-1.81636	0.000276
LDB3	-1.80072	5.86e-05
AQP1	-1.79598	1.25e-05
ATP1A2	-1.77504	0.000163
TMEM130	-1.76982	8.1e-05
KCNA5	-1.74819	2.68e-05
